# Supplementary material for: In Vitro Effects of Twelve Food Additives on Gut Microbiome and Its Fibre Fermentation Capacity in Adults with Crohn’s Disease in Remission and Healthy Controls
Source: Nutrients. 2026 Feb 18;18(4):668. doi: 10.3390/nu18040668 (PMC12942771; doi:10.3390/nu18040668)
Supplement: Supplementary file 1 [file nutrients-18-00668-s001.zip]

Archive with 1 entries (1 files):
- nutrients-4146622-supplementary.pdf
